# Supplementary material for: The Human Vulvar Microbiome: A Systematic Review
Source: Microorganisms. 2021 Dec 12;9(12):2568. doi: 10.3390/microorganisms9122568 (PMC8705571; doi:10.3390/microorganisms9122568)
Supplement: Supplementary file 1 [file microorganisms-09-02568-s001.zip]

Archive with 2 entries (2 files):
- Supplementary File 1_Search strategy.pdf
- Supplementary Table 1_Summary of lifestyle rules.pdf
